# Supplementary material for: Probenecid Inhibits NLRP3 Inflammasome Activity and Mitogen-Activated Protein Kinases (MAPKs)
Source: Biomolecules. 2025 Apr 1;15(4):511. doi: 10.3390/biom15040511 (PMC12024562; doi:10.3390/biom15040511)
Supplement: Supplementary file 1 [file biomolecules-15-00511-s001.zip]

Archive with 2 entries (2 files):
- biomolecules-3481820-Supplementary File S1-original WB.pdf
- biomolecules-3481820-supplementary.pdf
